# Supplementary material for: Microstructural, Biomechanical, and In Vitro Studies of Ti-Nb-Zr Alloys Fabricated by Powder Metallurgy
Source: Materials (Basel). 2023 Jun 8;16(12):4240. doi: 10.3390/ma16124240 (PMC10302561; doi:10.3390/ma16124240)
Supplement: Supplementary file 1 [file materials-16-04240-s001.zip]

Archive with 1 entries (1 files):
- materials-2401094-supplementary.pdf
